# Supplementary material for: Genome–Wide Identification of the GRAS Family Genes in Melilotus albus and Expression Analysis under Various Tissues and Abiotic Stresses
Source: Int J Mol Sci. 2022 Jul 3;23(13):7403. doi: 10.3390/ijms23137403 (PMC9267034; doi:10.3390/ijms23137403)
Supplement: Supplementary file 1 [file ijms-23-07403-s001.zip]

Archive with 1 entries (1 files):
- ijms-1787251-Supplementary Material.pdf
